# Supplementary material for: Synthesis and Biological Studies of Novel Aminophosphonates and Their Metal Carbonyl Complexes (Fe, Ru)
Source: Int J Mol Sci. 2022 Jul 22;23(15):8091. doi: 10.3390/ijms23158091 (PMC9330042; doi:10.3390/ijms23158091)
Supplement: Supplementary file 1 [file ijms-23-08091-s001.zip]

Archive with 1 entries (1 files):
- ijms-1787659-supplementary.pdf
